# Supplementary material for: The JAK1-STAT1 signaling pathway triggers inflammation responses in chronic obstructive sleep apnea rat model
Source: PLoS One. 2026 Feb 17;21(2):e0343053. doi: 10.1371/journal.pone.0343053 (PMC12912577; doi:10.1371/journal.pone.0343053)
Supplement: S1 Data — Detailed metadata and methodology descriptions corresponding to the data files. (XLSX) [file pone.0343053.s001.xlsx]

## Sheet: Sheet1
Data Category	Assay	Group	n	Value (Mean ± SEM)	Statistical Comparison (p-value)	Corresponding Figure
Serum Cytokines	IL-6 (pg/mL)	Sham	8	51.6 ± 6.2	CIH vs Sham: **< 0.01	Fig 1A
		CIH	8	145.3 ± 12.7	CIH+F vs CIH: ##< 0.01
		CIH+Filgotinib	8	75.2 ± 9.1
	TNF-α (pg/mL)	Sham	8	39.1 ± 5.4	CIH vs Sham: **< 0.01	Fig 1B
		CIH	8	98.4 ± 8.9	CIH+F vs CIH: ##< 0.01
		CIH+Filgotinib	8	57.3 ± 7.8
Protein Expression (WB)	JAK1 (Fold Change)	Sham	8	1.0 (Ref)	CIH vs Sham: *< 0.05	Fig 2A-B
		CIH	8	2.1 ± N/A
	p-STAT1 (Tyr701) (Fold Change)	Sham	8	1.0 (Ref)	CIH vs Sham: **< 0.01	Fig 2C-D
		CIH	8	3.4 ± N/A
	STAT3 (Fold Change)	Sham	8	1.0 (Ref)	CIH vs Sham: p > 0.05 (NS)	Fig 5D
		CIH	8	~1.0 ± N/A
	p-STAT3 (Tyr705) (Fold Change)	Sham	8	1.0 (Ref)	CIH vs Sham: p > 0.05 (NS)	Fig 5D
		CIH	8	~1.0 ± N/A
	p-JAK1 (Fold Change vs CIH)	CIH	8	1.0 (Ref)	CIH+F vs CIH: ##< 0.01	Fig 3E-F
		CIH+Filgotinib	8	0.42 ± N/A (58% decrease)
	p-STAT1 (Fold Change vs CIH)	CIH	8	1.0 (Ref)	CIH+F vs CIH: ##< 0.01	Fig 3C-D
		CIH+Filgotinib	8	0.35 ± N/A (65% decrease)
Histopathology	Leukocyte Infiltration Score (0-3)	Sham	8	0.4 ± 0.1	CIH vs Sham: **< 0.01	Fig 4A-B
		CIH	8	2.6 ± 0.3	CIH+F vs CIH: ##< 0.01
		CIH+Filgotinib	8	1.2 ± 0.2
	Collagen Deposition Area (%)	Sham	8	0.3 ± 0.1	CIH vs Sham: ***< 0.001	Fig 4C-D
		CIH	8	2.3 ± 0.2	CIH+F vs CIH: ##< 0.01
		CIH+Filgotinib	8	~1.15 (Estimated)
Airway Resistance	Baseline (cm H₂O·s/mL)	Sham	8	0.21 ± 0.02	p > 0.05 (NS)	Fig 5C
		CIH	8	0.23 ± 0.03
		CIH+Filgotinib	8	0.22 ± 0.02
	Post-Methacholine (cm H₂O·s/mL)	Sham	8	2.5 ± 0.4	CIH vs Sham: ***< 0.001	Fig 5C
		CIH	8	4.8 ± 0.6	CIH+F vs CIH: ###< 0.001
		CIH+Filgotinib	8	2.9 ± 0.3
Correlation Analysis	p-STAT1 vs. Serum IL-6	Pooled Samples	15	r = 0.86	p < 0.001	Fig 5A
	p-STAT1 vs. Serum TNF-α	Pooled Samples	15	r = 0.82	p < 0.001	Fig 5B
